# Supplementary material for: Diversity of woodland strawberry inflorescences arises from heterochrony regulated by TERMINAL FLOWER 1 and FLOWERING LOCUS T
Source: Plant Cell. 2023 Mar 21;35(6):2079–94. doi: 10.1093/plcell/koad086 (PMC10263268; doi:10.1093/plcell/koad086)
Supplement: koad086_Supplementary_Data [file koad086_Supplementary_Data.zip]

Archive with 17 entries (17 files):
- Author_Revisions_Checklist.pdf
- Supplemental Data S1.xlsx
- Supplemental File S1.pdf
- Supplemental File S2.tgz
- Supplemental File S3.tgz
- Supplemental File S4.tgz
- Supplemental Movie Legends.docx
- Supplemental Movie S1.mp4
- Supplemental Movie S2.mp4
- Supplemental Movie S3.mp4
- Supplemental Movie S4.mp4
- Supplemental Movie S5.mp4
- Supplemental Movie S6.mp4
- Supplemental Movie S7.mp4
- Supplemental Movie S8.mp4
- Supplemental_Inflormation.pdf
- tpc22.01077.PeerReviewReport.pdf
