# Supplementary material for: Diversity of woodland strawberry inflorescences arises from heterochrony regulated by TERMINAL FLOWER 1 and FLOWERING LOCUS T
Source: Plant Cell. 2023 Mar 21;35(6):2079–94. doi: 10.1093/plcell/koad086 (PMC10263268; doi:10.1093/plcell/koad086)
Supplement: koad086_Supplementary_Data [file koad086_Supplementary_Data.zip › Supplemental Data S1.xlsx]

## Sheet: SupplementalDataS1
	Summary of statistical analyses Lembinen et al. 2023 Plant Cell
	Figure 3A - Comparison of number of flowers per inflorescence between FvTFL1 and fvtfl1 accessions
	Generalized linear mixed model fit by maximum likelihood (Laplace Approximation) ['glmerMod']
	Family: poisson ( log )
	Formula: Flowers ~ -1 + TFL1type + (1 | Accession)
	Fixed effects (group)	Estimate	Std.Error	z value	Pr(>|z|)
	FvTFL1	2.8625	0.1136	25.21	<2e-16
	fvtfl1	2.0435	0.1321	15.47	<2e-16
	Pairwise t-test	Note! The results are given on the log (not the response) scale.
	contrast	estimate	SE	df	z.ratio	p.value
	FvTFL1 - fvtfl1	0.819	0.174	Inf	4.702	<.0001
	Figure 3C - Comparison of the maximum number of branching iterations between FvTFL1 and fvtfl1 accessions
	Generalized linear mixed model fit by maximum likelihood (Laplace Approximation) ['glmerMod']
	Family: poisson ( log )
	Formula: Iterations ~ -1 + TFL1type + (1 | Accession)
	Fixed effects (group)	Estimate	Std.Error	z value	Pr(>|z|)
	fvtfl1	1.45287	0.05822	24.95	<2e-16
	FvTFL1	1.62049	0.04688	34.57	<2e-16
	Pairwise t-test	Note! The results are given on the log (not the response) scale.
	contrast	estimate	SE	df	z.ratio	p.value
	fvtfl1-FvTFL1	-0.168	0.0748	Inf	-2.242	0.0249
	Figure 4A - Comparison of the number of flowers per inflorescence between FvFT1-OX and FvFT1-RNAi plants
	Generalized linear mixed model fit by maximum likelihood (Laplace Approximation) ['glmerMod']
	Family: poisson ( identity )
	Formula: Flowers ~ -1 + Construct + (1 | Line)
	Fixed effects (group)	Estimate	Std.Error	z value	Pr(>|z|)
	FT1-OX	1.314	0.1042	12.61	<2e-16
	FT1-RNAi	12.0093	0.2369	50.7	<2e-16
	tfl1 (Hawaii-4)	5.6102	0.3084	18.19	<2e-16
	Pairwise t-test	P value adjustment: tukey method for comparing a family of 3 estimates
	contrast	estimate	SE	df	z.ratio	p.value
	FT1-OX - FT1-RNAi	-10.7	0.259	Inf	-41.326	<.0001
	FT1-OX - tfl1 (Hawaii-4)	-4.3	0.325	Inf	-13.199	<.0001
	FT1-RNAi - tfl1 (Hawaii-4)	6.4	0.389	Inf	16.457	0.006
	Figure 4C - Comparison of the maximum number of branching iterations between FvFT1-OX and FvFT1-RNAi plants
	Generalized linear mixed model fit by maximum likelihood (Laplace Approximation) ['glmerMod']
	Family: poisson ( identity )
	Formula: Iterations ~ -1 + Construct + (1 | Line)
	Fixed effects (group)	Estimate	Std.Error	z value	Pr(>|z|)
	FT1-RNAi	4.8645	0.1508	32.27	<2e-16
	tfl1 (Hawaii-4)	3.7119	0.2508	14.8	<2e-16
	Pairwise t-test
	contrast	estimate	SE	df	z.ratio	p.value
	FT1-RNAi - tfl1 (Hawaii-4)	1.15	0.293	Inf	3.939	0.0001
	Supplemental Figure S5B - Comparison of the number of flowers per inflorescence between FvFT1-OX with different FvTFL1 backgrounds
	Generalized linear model
	Family: poisson ( identity )
	Formula: Flowers ~ -1 + Line
	Line	Estimate	Std.Error	z value	Pr(>|z|)
	FvTFL1 (FIN56)	16	1.1094	14.42	<2e-16
	FT1-OX5 x FIN56 (F2)	3.5556	0.2566	13.86	<2e-16
	fvtfl1 (Hawaii-4)	6.6667	0.527	12.65	<2e-16
	FT1-OX5 (Hawaii-4)	1.5652	0.2609	6	1.97e-09
	Pairwise t-test	P value adjustment: tukey method for comparing a family of 4 estimates
	contrast	estimate	SE	df	z.ratio	p.value
	FvTFL1 (FIN56) - FT1-OX5 x FIN56 (F2)	12.44	1.139	Inf	10.929	<.0001
	FT1-OX5 x FIN56 (F2) - fvtfl1 (Hawaii-4)	-3.11	0.586	Inf	-5.307	<.0001
	FT1-OX5 x FIN56 (F2) - FT1-OX5 (Hawaii-4)	1.99	0.366	Inf	5.439	<.0001
